# Supplementary material for: Misleading HbA1c Measurement in Diabetic Patients with Hemoglobin Variants
Source: Med Sci (Basel). 2021 Jun 7;9(2):43. doi: 10.3390/medsci9020043 (PMC8293317; doi:10.3390/medsci9020043)
Supplement: Supplementary file 1 [file medsci-09-00043-s001.zip]

Archive with 1 entries (1 files):
- medsci-1233849-supplementary.pdf
